# Supplementary material for: Impacts of air pollutants from rural Chinese households under the rapid residential energy transition
Source: Nat Commun. 2019 Jul 30;10:3405. doi: 10.1038/s41467-019-11453-w (PMC6667435; doi:10.1038/s41467-019-11453-w)
Supplement: Supplementary file 3 — Source Data [file 41467_2019_11453_MOESM3_ESM.xlsx]

## Sheet: Fig 1
Fig 1A: absolute contribution, in µg/m3, of rural residential emissions to the overall population-weighted concentration of ambient PM2.5 in mainland China
Year	National	Urban	Rural
1992	18.1561	20.0381	17.4449
2002	16.7492	17.5061	16.2796
2007	15.5473	15.8533	15.2815
2012	13.522	14.3321	12.5746
Fig 1B: relative contribution, in %, of rural residential emissions to the overall population-weighted concentration of ambient PM2.5 in mainland China
Year	National	Urban	Rural
1992	0.390398	0.342869	0.409423
2002	0.319496	0.287836	0.340552
2007	0.23722	0.201615	0.26718
2012	0.207193	0.192632	0.223509

## Sheet: Fig 2
μg/m3	Ambient PM2.5	PWC
Anhui	59.5855	72.0426
Beijing	59.9331	106.854
Chongqing	64.4363	97.1122
Fujian	26.152	28.2994
Gansu	10.7694	24.4355
Guangdong	39.782	62.2374
Guangxi	41.7541	48.3986
Guizhou	50.0369	59.0499
Hainan	15.8417	22.0029
Hebei	53.7715	80.9584
Heilongjiang	14.2517	38.5301
Henan	71.9512	83.9406
Hubei	65.5849	94.7213
Hunan	64.4118	84.2652
Inner Mongolia	8.69144	24.3598
Jiangsu	58.9568	71.2361
Jiangxi	49.1531	60.5123
Jilin	21.1916	41.4636
Liaoning	32.5352	52.8139
Ningxia	18.7434	26.8071
Qinghai	1.85911	13.1427
Shaanxi	35.1913	60.3649
Shandong	65.9782	70.2634
Shanghai	56.5566	60.2836
Shanxi	45.1973	62.8224
Sichuan	30.1934	79.4418
Tianjin	76.8011	108.319
Tibet	1.49375	2.22101
Xinjiang	1.87296	10.4661
Yunnan	12.3005	19.8289
Zhejiang	43.086	57.2546

## Sheet: Fig 3
	Premature Deaths (×10^3)
	1992	2002	2007	2012
ALRI	77.3639	33.4107	16.7254	12.1854
LC	33.8323	35.6997	30.0243	23.5943
IHD	152.923	130.924	94.4585	66.5778
Stroke	195.751	162.658	105.01	69.7657
COPD	105.627	81.8564	49.5785	35.7746

## Sheet: Fig 4
	Frequency		Attributable Fraction
PM2.5 (ug/m3)	1992	2012	ALRI	LC	IHD	Stroke	COPD
0	0.00121766	0.000218777	0	0	0	0	0
1	0.00309047	0.000934104	0	0	0	0	0
2	0.00296263	0.00188712	0	0	0	0	0
3	0.00311043	0.0023239	0.0140229	0.0115513	0.0314374	0.00736603	0.0106943
4	0.00397879	0.00189907	0.0372104	0.0290027	0.0693025	0.0188039	0.026862
5	0.00500958	0.00223432	0.0603675	0.0447173	0.0975635	0.0292639	0.0414114
6	0.00732363	0.00215904	0.0836001	0.059107	0.120211	0.0391645	0.0547091
7	0.00687741	0.00225147	0.106923	0.0724562	0.139343	0.0483632	0.0670124
8	0.00650541	0.00230545	0.13029	0.0849686	0.156117	0.057277	0.0785075
9	0.00656733	0.00291177	0.153619	0.0967942	0.170845	0.0659174	0.0893334
10	0.00584926	0.00399559	0.176804	0.108047	0.184238	0.0744975	0.099596
11	0.00611059	0.00375766	0.199729	0.118813	0.196809	0.082325	0.109378
12	0.00701594	0.00282667	0.222276	0.129162	0.208435	0.0903207	0.118744
13	0.00736167	0.00268257	0.244331	0.139147	0.219005	0.0985513	0.127747
14	0.00717111	0.00278003	0.265792	0.148812	0.22926	0.105327	0.136428
15	0.0104625	0.00345916	0.286571	0.158193	0.239053	0.1134	0.144823
16	0.0106728	0.00335503	0.306596	0.167319	0.248265	0.120443	0.152961
17	0.0120327	0.00276932	0.325811	0.176212	0.257033	0.127935	0.160864
18	0.0126825	0.00269965	0.344179	0.184893	0.265715	0.134698	0.168554
19	0.0136663	0.00284301	0.361677	0.193379	0.273591	0.142223	0.176047
20	0.0146615	0.0027454	0.378297	0.201682	0.281641	0.149834	0.183357
21	0.0152196	0.00355661	0.394042	0.209815	0.289414	0.156467	0.190498
22	0.0156523	0.00293469	0.408929	0.217788	0.297035	0.164253	0.197479
23	0.0177902	0.00304612	0.422981	0.225608	0.30438	0.17062	0.20431
24	0.0169859	0.00373333	0.436226	0.233283	0.311724	0.17715	0.210999
25	0.0170364	0.00383554	0.448701	0.240819	0.318225	0.183932	0.217552
26	0.0185942	0.00364817	0.460443	0.24822	0.324958	0.191198	0.223976
27	0.0166398	0.00306893	0.471493	0.255492	0.331603	0.197202	0.230277
28	0.015893	0.00301503	0.48189	0.262639	0.338037	0.204232	0.236458
29	0.0153287	0.00362204	0.491677	0.269663	0.344567	0.211102	0.242524
30	0.0143339	0.0041961	0.500894	0.276567	0.350382	0.215856	0.248479
31	0.0131099	0.00463721	0.509579	0.283354	0.356674	0.222028	0.254326
32	0.0123184	0.00457862	0.51777	0.290027	0.362534	0.229546	0.260069
33	0.0107386	0.00438195	0.525502	0.296587	0.368402	0.235261	0.265709
34	0.0105696	0.00456108	0.53281	0.303036	0.374141	0.241423	0.271249
35	0.0105663	0.00507828	0.539725	0.309376	0.379768	0.246605	0.276693
36	0.0100797	0.00591294	0.546277	0.315608	0.385236	0.253116	0.282041
37	0.0110082	0.00690095	0.552492	0.321734	0.390694	0.258221	0.287295
38	0.010063	0.00646334	0.558396	0.327755	0.395808	0.263666	0.292459
39	0.0105453	0.0063683	0.564012	0.333671	0.401152	0.268246	0.297532
40	0.0081026	0.00680933	0.569363	0.339486	0.406228	0.276856	0.302517
41	0.0110067	0.00765644	0.574467	0.345198	0.411167	0.280991	0.307416
42	0.0126341	0.00788527	0.579344	0.350811	0.416181	0.286947	0.31223
43	0.0107946	0.00700365	0.584009	0.356324	0.421273	0.292566	0.31696
44	0.0111081	0.0078407	0.588477	0.361739	0.425736	0.296293	0.321607
45	0.0123561	0.00959992	0.592764	0.367057	0.430432	0.301067	0.326173
46	0.0128499	0.00874297	0.596881	0.372279	0.435048	0.306918	0.33066
47	0.0131797	0.0104167	0.600841	0.377406	0.439735	0.312208	0.335068
48	0.0114521	0.0102434	0.604654	0.382439	0.44429	0.316897	0.339398
49	0.0134805	0.00971457	0.608329	0.38738	0.449015	0.319476	0.343652
50	0.0122721	0.010555	0.611876	0.392229	0.452902	0.325785	0.347831
51	0.012986	0.0103073	0.615303	0.396988	0.457247	0.329477	0.351937
52	0.012169	0.00996967	0.618618	0.401658	0.461407	0.334029	0.355969
53	0.0123804	0.00966566	0.621827	0.406239	0.46557	0.340251	0.35993
54	0.0132581	0.0106836	0.624936	0.410734	0.469471	0.344437	0.363821
55	0.0134974	0.011016	0.627952	0.415143	0.473588	0.345687	0.367642
56	0.0123768	0.011975	0.63088	0.419468	0.476952	0.349651	0.371395
57	0.0139213	0.0125308	0.633724	0.42371	0.481413	0.354228	0.37508
58	0.011912	0.0114053	0.63649	0.42787	0.484985	0.359277	0.3787
59	0.0116105	0.0127156	0.639181	0.43195	0.488834	0.361418	0.382255
60	0.0151184	0.0115978	0.641801	0.43595	0.492271	0.366115	0.385745
61	0.0112621	0.0125682	0.644354	0.439872	0.495853	0.367391	0.389173
62	0.011195	0.0104941	0.646843	0.443717	0.499417	0.37478	0.392539
63	0.0106739	0.00953761	0.649271	0.447487	0.502894	0.376148	0.395844
64	0.0108232	0.00990494	0.651642	0.451183	0.506294	0.380598	0.39909
65	0.0111759	0.00942636	0.653957	0.454806	0.509815	0.381948	0.402277
66	0.0105902	0.00977858	0.656219	0.458358	0.512655	0.38597	0.405406
67	0.0115425	0.00879046	0.65843	0.461839	0.516276	0.38808	0.408479
68	0.0110917	0.00933084	0.660593	0.465252	0.519022	0.393757	0.411496
69	0.0109268	0.00927691	0.66271	0.468597	0.522932	0.39344	0.414459
70	0.0106349	0.0101439	0.664782	0.471876	0.525688	0.398699	0.417368
71	0.0103413	0.0106883	0.666811	0.475089	0.528558	0.40051	0.420225
72	0.00999303	0.0113486	0.668799	0.478239	0.531436	0.405588	0.42303
73	0.0102395	0.0111454	0.670747	0.481327	0.534196	0.404967	0.425784
74	0.00988165	0.00986723	0.672657	0.484353	0.537227	0.410422	0.428489
75	0.00912542	0.0108527	0.67453	0.48732	0.539735	0.411936	0.431145
76	0.00684391	0.00940027	0.676368	0.490228	0.54232	0.413745	0.433754
77	0.00995312	0.0112594	0.678171	0.493078	0.54521	0.419482	0.436316
78	0.00890424	0.0100689	0.679941	0.495872	0.548018	0.420189	0.438832
79	0.00846614	0.010239	0.68168	0.498611	0.550491	0.423227	0.441303
80	0.00744693	0.0102051	0.683387	0.501297	0.553447	0.425027	0.44373
81	0.00502297	0.0108976	0.685064	0.503929	0.555682	0.428968	0.446114
82	0.00627223	0.0107041	0.686712	0.506511	0.557997	0.429573	0.448456
83	0.00534493	0.0100906	0.688332	0.509042	0.560829	0.430052	0.450757
84	0.00432655	0.01061	0.689925	0.511523	0.56317	0.433921	0.453017
85	0.0034539	0.0116229	0.691491	0.513957	0.565276	0.435496	0.455237
86	0.0051163	0.0116843	0.693032	0.516344	0.568204	0.436505	0.457418
87	0.00387364	0.0128499	0.694547	0.518684	0.57065	0.437922	0.459562
88	0.00333931	0.011157	0.696038	0.52098	0.572281	0.440098	0.461668
89	0.00319274	0.0111186	0.697506	0.523232	0.574067	0.444986	0.463737
90	0.00384564	0.0116401	0.69895	0.525441	0.576563	0.443862	0.465771
91	0.00369558	0.011923	0.700373	0.527608	0.578783	0.445809	0.46777
92	0.00251414	0.0120117	0.701773	0.529735	0.580995	0.449278	0.469735
93	0.00294595	0.0117357	0.703153	0.531821	0.582952	0.449134	0.471667
94	0.00328259	0.0129523	0.704512	0.533869	0.584944	0.452529	0.473566
95	0.00323877	0.0112373	0.70585	0.535878	0.587125	0.455244	0.475432
96	0.00216677	0.0110894	0.707169	0.537851	0.588892	0.455882	0.477268
97	0.0016682	0.0130279	0.70847	0.539787	0.590721	0.457729	0.479073
98	0.00220454	0.00956402	0.709751	0.541688	0.592818	0.458065	0.480847
99	0.00211511	0.00852175	0.711014	0.543554	0.594207	0.460023	0.482593
100	0.00177762	0.00756405	0.71226	0.545387	0.596185	0.463935	0.48431
101	0.00204382	0.00665661	0.713488	0.547186	0.59754	0.462941	0.485999
102	0.00380829	0.00778078	0.7147	0.548954	0.600206	0.46349	0.48766
103	0.00277704	0.00682461	0.715895	0.55069	0.601647	0.466997	0.489294
104	0.00212802	0.00686991	0.717074	0.552396	0.6035	0.469178	0.490903
105	0.00147556	0.00553238	0.718237	0.554071	0.60489	0.467307	0.492485
106	0.00114783	0.00536608	0.719384	0.555718	0.606161	0.471133	0.494043
107	0.00130786	0.00468511	0.720517	0.557336	0.608064	0.471466	0.495576
108	0.000814724	0.00636187	0.721635	0.558927	0.609859	0.472864	0.497085
109	0.00163226	0.00384497	0.722739	0.56049	0.610874	0.473934	0.49857
110	0.00227668	0.00515323	0.723828	0.562027	0.612773	0.475901	0.500033
111	0.0012753	0.00432069	0.724904	0.563539	0.614417	0.476631	0.501473
112	0.00181536	0.00524906	0.725966	0.565025	0.615453	0.477074	0.502891
113	0.00155551	0.0041026	0.727016	0.566487	0.617109	0.479885	0.504288
114	0.00107226	0.00334674	0.728052	0.567924	0.618357	0.484044	0.505663
115	0.00156528	0.00345963	0.729075	0.569339	0.620221	0.481655	0.507019
116	0.00154402	0.00443727	0.730087	0.57073	0.621447	0.482825	0.508354
117	0.00124358	0.00467986	0.731086	0.5721	0.622619	0.486413	0.509669
118	0.0014953	0.00464618	0.732073	0.573447	0.62419	0.4838	0.510965
119	0.00122217	0.00542829	0.733048	0.574774	0.62503	0.484895	0.512243
120	0.00123387	0.00483874	0.734012	0.576079	0.626897	0.488264	0.513502
121	0.000851997	0.00384491	0.734965	0.577365	0.628016	0.487118	0.514743
122	0.00158381	0.00422188	0.735907	0.578631	0.629805	0.488435	0.515966
123	0.00123854	0.00240212	0.736838	0.579877	0.630037	0.48996	0.517172
124	0.000616309	0.00317958	0.737759	0.581105	0.631979	0.491263	0.518362
125	0.000714972	0.0037212	0.738669	0.582315	0.632898	0.490961	0.519535
126	0.000529286	0.00495172	0.73957	0.583506	0.634039	0.492013	0.520692
127	0.000378374	0.00362664	0.74046	0.58468	0.634913	0.49469	0.521833
128	0.000560183	0.0030027	0.74134	0.585837	0.636089	0.49394	0.522958
129	0.000712684	0.00408178	0.742211	0.586978	0.637259	0.496696	0.524069
130	0.000243036	0.00224987	0.743072	0.588102	0.638732	0.496168	0.525165
131	0.000718454	0.00292006	0.743924	0.58921	0.639386	0.495972	0.526246
132	0.000862064	0.00177667	0.744767	0.590303	0.640757	0.500148	0.527313
133	0.00134387	0.0030956	0.745601	0.59138	0.641664	0.498581	0.528367
134	0.00051563	0.00129993	0.746427	0.592443	0.642824	0.499685	0.529407
135	0.00102647	0.0026798	0.747243	0.593491	0.643807	0.502204	0.530433
136	0.00157926	0.0016482	0.748052	0.594525	0.644816	0.503531	0.531447
137	0.000546276	0.00225352	0.748852	0.595545	0.645704	0.50315	0.532448
138	0.000112729	0.00179458	0.749643	0.596552	0.646704	0.505644	0.533436
139	0.000664331	0.00171255	0.750427	0.597545	0.647695	0.502946	0.534413
140	0.000418874	0.00184253	0.751203	0.598526	0.64865	0.506395	0.535377
141	0.000336241	0.00208909	0.751971	0.599493	0.649447	0.506843	0.53633
142	0.000150004	0.0015422	0.752732	0.600449	0.650142	0.507967	0.537271
143	0.00060538	0.00144233	0.753485	0.601392	0.651729	0.51024	0.538201
144	0.000327178	0.00154789	0.75423	0.602324	0.652509	0.507884	0.53912
145	0.000744283	0.000998222	0.754969	0.603244	0.653087	0.512761	0.540029
146	0.00163163	0.00175359	0.7557	0.604153	0.653882	0.513663	0.540927
147	3.42957e-05	0.00125461	0.756424	0.605051	0.654999	0.511755	0.541814
148	0.000291456	0.0015639	0.757141	0.605938	0.655983	0.512487	0.542692
149	0.000118641	0.00228593	0.757852	0.606814	0.656758	0.513011	0.543559
150	0.000358613	0.00170624	0.758556	0.60768	0.657074	0.512837	0.544417
151	2.5094e-05	0.00260522	0.759253	0.608536	0.65814	0.512936	0.545265
152	0.000437143	0.00110458	0.759944	0.609383	0.659037	0.514786	0.546104
153	1.16674e-06	0.0020514	0.760628	0.610219	0.659887	0.516017	0.546934
154	4.92969e-06	0.00197024	0.761306	0.611046	0.660269	0.516811	0.547755
155	0	0.00174928	0.761978	0.611863	0.661434	0.517106	0.548567
156	2.42547e-05	0.00122687	0.762644	0.612672	0.661734	0.516256	0.549371
157	2.16944e-05	0.00418527	0.763304	0.613471	0.662756	0.517969	0.550166
158	0	0.0020745	0.763958	0.614262	0.663126	0.518229	0.550952
159	0	0.00146569	0.764606	0.615045	0.664086	0.51898	0.551731
160	5.17098e-06	0.000864595	0.765248	0.615819	0.665328	0.521899	0.552502
161	0	0.00114994	0.765885	0.616584	0.665524	0.522691	0.553265
162	0	0.00167862	0.766516	0.617342	0.665984	0.522727	0.55402
163	9.82202e-07	0.00123863	0.767142	0.618092	0.666875	0.52147	0.554768
164	0	0.00128424	0.767762	0.618834	0.667709	0.523842	0.555508
165	0	0.00111399	0.768377	0.619568	0.6683	0.524443	0.556241
166	0	0.00141565	0.768987	0.620295	0.669164	0.525055	0.556967
167	0.000359444	0.00212726	0.769591	0.621015	0.669528	0.524453	0.557686
168	0	0.000132794	0.770191	0.621728	0.670487	0.527317	0.558398
169	0	0.000420959	0.770785	0.622433	0.670969	0.526105	0.559103
170	0	0.000566514	0.771375	0.623132	0.672094	0.526889	0.559802
171	0	0.00290497	0.77196	0.623824	0.67218	0.526936	0.560494
172	0	0.00160114	0.772539	0.62451	0.672467	0.528042	0.56118
173	1.51651e-06	0.000924086	0.773114	0.625189	0.673193	0.52793	0.56186
174	0	0.000797378	0.773685	0.625861	0.674091	0.529376	0.562533
175	0	0.000454046	0.774251	0.626527	0.674482	0.529721	0.563201
176	0	0.00144595	0.774812	0.627188	0.675298	0.529305	0.563862
177	4.02124e-06	0.00277399	0.775369	0.627842	0.675853	0.529021	0.564518
178	1.63128e-05	0.000922157	0.775921	0.62849	0.676666	0.532125	0.565168
179	0	0.000275975	0.776469	0.629132	0.67671	0.530891	0.565812
180	0	0.00130203	0.777012	0.629769	0.677599	0.531174	0.566451
181	0	0.00116419	0.777552	0.6304	0.678276	0.53321	0.567084
182	0	0.00120199	0.778087	0.631026	0.678335	0.530502	0.567712
183	0	0.00130588	0.778618	0.631646	0.678889	0.534946	0.568335
184	0	0.000350911	0.779145	0.632261	0.679974	0.53503	0.568952
185	0	0.000757181	0.779668	0.632871	0.679944	0.535296	0.569565
186	0	0.00064825	0.780187	0.633475	0.680763	0.536432	0.570172
187	0	0.000539226	0.780702	0.634075	0.680823	0.536058	0.570775
188	0	0.000441212	0.781213	0.634669	0.681403	0.536749	0.571372
189	0	7.30658e-06	0.78172	0.635259	0.68199	0.539691	0.571965
190	2.28624e-06	0.00031974	0.782223	0.635844	0.682031	0.537635	0.572553
191	0	9.29463e-05	0.782723	0.636424	0.683077	0.538272	0.573137
192	0	0.000551845	0.783219	0.636999	0.683632	0.537348	0.573716
193	0	0.000500356	0.783711	0.63757	0.684103	0.536073	0.57429
194	0	0.000154441	0.7842	0.638136	0.68484	0.539542	0.574861
195	0	1.52833e-05	0.784685	0.638698	0.684752	0.539261	0.575426
196	0	2.49445e-06	0.785167	0.639256	0.685569	0.539041	0.575988
197	6.7823e-05	0.000798117	0.785645	0.639809	0.685913	0.540371	0.576545
198	0	4.19993e-06	0.78612	0.640359	0.686915	0.540761	0.577098
199	0	0	0.786591	0.640904	0.686632	0.541245	0.577648
200			0.787059	0.641444	0.687551	0.543828	0.578193

## Sheet: Fig 5
Unit: W/m2	Average						Standard deviation
Year	CO2	BC	POA	Nitrate	Sulfate	Net RF	CO2	BC	POA	Nitrate	Sulfate	Net RF
1992	0.00960435	0.0925244	-0.0359444	-0.00463461	-0.00428186	0.0572679	0.00380135	0.0141339	0.00457483	0.00061035	0.000623835	0.0159624
2002	0.0105542	0.080182	-0.0313204	-0.0037142	-0.00460002	0.0511016	0.00380405	0.0122477	0.00394422	0.000478596	0.00065095	0.0130151
2007	0.00697116	0.0643577	-0.0253761	-0.00284204	-0.00410041	0.0390104	0.0043665	0.0098285	0.00316892	0.000365681	0.000582064	0.0114389
2012	0.00563402	0.0489298	-0.0185878	-0.00208457	-0.00318521	0.0307062	0.00402947	0.00744625	0.00228925	0.000266155	0.000454134	0.0083499

## Sheet: Fig S1
Month	Absolute contribution, ug/m3	Relative contritubion
Jan.	36.8827	0.556285
Feb.	31.9962	0.508425
Mar.	14.0228	0.346276
Apr.	11.1647	0.306606
May	11.3162	0.309081
Jun.	11.3821	0.300568
Jul.	12.015	0.348364
Aug.	13.013	0.307936
Sep.	14.4654	0.334647
Oct.	14.8873	0.317187
Nov.	17.618	0.401275
Dec.	29.5367	0.471258

## Sheet: Fig S2
	Pop. Growth	Pop. Ageing	Age-adjusted Mortality rate	Exposure	Net change
Rural residential emissions	0.129809	0.298972	-0.891212	-0.182518	-0.644948
All sources	0.177786	0.293261	-0.932073	0.600541	0.139516

## Sheet: Fig S3
Year	GBD	GEMM
1992	0.3331	0.331365
2002	0.2391	0.238402
2007	0.1504	0.149473
2012	0.1038	0.10384

## Sheet: Fig S4
Log10 mortality rate	Cumulative Frequency
	1992 w/ residential	2012 w/ residential	1992 w/o residential	2012 w/o residential
-4	0.00279357	0.00261757	0.00740159	0.00396032
-3.98533	0.00291038	0.00270164	0.00773374	0.00416407
-3.97067	0.0030415	0.00285813	0.00811799	0.00431631
-3.956	0.00315739	0.0029507	0.0084945	0.00447328
-3.94133	0.00330016	0.00304498	0.00888595	0.0046258
-3.92667	0.0034429	0.00315202	0.00929778	0.00481489
-3.912	0.00359762	0.00326397	0.00971241	0.0049828
-3.89733	0.00374443	0.00335578	0.010275	0.00526658
-3.88267	0.0038965	0.00346185	0.0108063	0.00546049
-3.868	0.00404318	0.00360309	0.0114618	0.0057084
-3.85333	0.00421732	0.00372866	0.0121828	0.00593628
-3.83867	0.00440498	0.00383609	0.0129934	0.00628096
-3.824	0.00457603	0.00394042	0.0138283	0.00658035
-3.80933	0.00476297	0.0040504	0.0147928	0.0068945
-3.79467	0.00497841	0.00415712	0.0158103	0.00728498
-3.78	0.0051963	0.00435509	0.0168389	0.00782451
-3.76533	0.00545637	0.00449786	0.0179021	0.00825719
-3.75067	0.0057196	0.0046666	0.0189898	0.00868099
-3.736	0.00600094	0.00489624	0.0199601	0.00911867
-3.72133	0.00639008	0.00505283	0.0208945	0.0096106
-3.70667	0.00670823	0.00529762	0.0220096	0.0101529
-3.692	0.00707474	0.00551281	0.0229899	0.0106188
-3.67733	0.00742428	0.00583485	0.0240144	0.0111337
-3.66267	0.00777609	0.00604725	0.0251088	0.0116288
-3.648	0.00821824	0.00627685	0.0263609	0.0120464
-3.63333	0.00863566	0.00655691	0.0277187	0.0125561
-3.61867	0.00908633	0.00679713	0.029258	0.0129835
-3.604	0.00964498	0.00710805	0.030781	0.0134602
-3.58933	0.0102662	0.00739862	0.0327136	0.0138885
-3.57467	0.0110892	0.00771063	0.034454	0.0144605
-3.56	0.012042	0.00816414	0.0359832	0.0151478
-3.54533	0.0131867	0.00851596	0.0378086	0.0155777
-3.53067	0.0144812	0.00900152	0.0398879	0.0162535
-3.516	0.01568	0.00951002	0.0417621	0.0169784
-3.50133	0.0170121	0.0100079	0.0439453	0.0179964
-3.48667	0.0185253	0.0105367	0.0466605	0.0187851
-3.472	0.0198018	0.0113036	0.0497718	0.0198317
-3.45733	0.0211889	0.0120387	0.0540519	0.0208216
-3.44267	0.0223989	0.0127822	0.0585947	0.0219158
-3.428	0.0236061	0.0137143	0.0633282	0.0228643
-3.41333	0.0248359	0.0149004	0.0683279	0.0242114
-3.39867	0.0263916	0.0157069	0.0735615	0.0254823
-3.384	0.0277834	0.0166045	0.0789042	0.0268223
-3.36933	0.0291559	0.0179514	0.085139	0.0280101
-3.35467	0.0307515	0.019242	0.0923545	0.0292335
-3.34	0.0322024	0.0207243	0.100999	0.030537
-3.32533	0.0339848	0.0221219	0.110678	0.0318238
-3.31067	0.0359626	0.0233345	0.120855	0.0334523
-3.296	0.0391987	0.0249463	0.132514	0.0350401
-3.28133	0.0431167	0.0267872	0.144957	0.0367672
-3.26667	0.0468043	0.0281779	0.155962	0.038708
-3.252	0.0509319	0.0301463	0.16915	0.0409766
-3.23733	0.0554147	0.0322265	0.184324	0.0427391
-3.22267	0.0599794	0.0338895	0.203877	0.0449379
-3.208	0.0653326	0.0354217	0.225219	0.0475418
-3.19333	0.0714697	0.0373118	0.24464	0.0502193
-3.17867	0.0792076	0.038905	0.265875	0.0528568
-3.164	0.0875457	0.0406981	0.283129	0.055785
-3.14933	0.0964951	0.0428151	0.300956	0.0602675
-3.13467	0.10685	0.0460417	0.321471	0.0654358
-3.12	0.118452	0.0498241	0.345004	0.0721703
-3.10533	0.131361	0.054749	0.372574	0.0809462
-3.09067	0.144811	0.0613141	0.401779	0.0937984
-3.076	0.15914	0.0714138	0.436705	0.110653
-3.06133	0.174376	0.0847992	0.468771	0.131259
-3.04667	0.190631	0.10156	0.501579	0.151457
-3.032	0.210712	0.119308	0.534079	0.171131
-3.01733	0.228318	0.137757	0.566287	0.195039
-3.00267	0.244865	0.156008	0.597083	0.221386
-2.988	0.26311	0.178529	0.633561	0.249048
-2.97333	0.279564	0.204345	0.669286	0.275038
-2.95867	0.299045	0.227715	0.700818	0.30254
-2.944	0.31937	0.255164	0.725663	0.328808
-2.92933	0.341245	0.281077	0.747422	0.360103
-2.91467	0.366392	0.304257	0.772114	0.397684
-2.9	0.389914	0.332806	0.790223	0.429826
-2.88533	0.416257	0.36807	0.809012	0.471542
-2.87067	0.445299	0.40531	0.825268	0.507862
-2.856	0.476091	0.440604	0.842838	0.548163
-2.84133	0.510749	0.475633	0.860843	0.589901
-2.82667	0.543863	0.506666	0.874056	0.631438
-2.812	0.57658	0.540778	0.885339	0.673238
-2.79733	0.617244	0.574054	0.89572	0.71537
-2.78267	0.655268	0.606364	0.905105	0.764681
-2.768	0.695023	0.640768	0.914319	0.813671
-2.75333	0.731211	0.68039	0.924883	0.855984
-2.73867	0.757491	0.737503	0.933259	0.890115
-2.724	0.77971	0.783137	0.938248	0.915981
-2.70933	0.803276	0.821648	0.94458	0.934112
-2.69467	0.832104	0.867036	0.951938	0.946195
-2.68	0.854515	0.905145	0.958271	0.964431
-2.66533	0.876914	0.936452	0.964889	0.976418
-2.65067	0.891013	0.956802	0.969457	0.98511
-2.636	0.901012	0.968782	0.973279	0.992403
-2.62133	0.917236	0.980466	0.976727	0.993729
-2.60667	0.92791	0.991027	0.98079	0.994287
-2.592	0.943509	0.993801	0.984768	0.994571
-2.57733	0.960927	0.994509	0.986683	0.995
-2.56267	0.969301	0.994788	0.987853	0.99559
-2.548	0.976204	0.995317	0.988782	0.995985
-2.53333	0.979524	0.995507	0.990243	0.996228
-2.51867	0.981007	0.995956	0.992467	0.996657
-2.504	0.984051	0.996251	0.995021	0.997405
-2.48933	0.987746	0.996784	0.995462	0.997842
-2.47467	0.989465	0.997261	0.996016	0.998098
-2.46	0.992706	0.997578	0.996539	0.998436
-2.44533	0.994027	0.997798	0.998972	0.99887
-2.43067	0.994663	0.998166	0.999094	0.998957
-2.416	0.996942	0.998508	0.999201	0.999107
-2.40133	0.997223	0.998588	0.999216	0.999342
-2.38667	0.997472	0.998608	0.999222	0.999986
-2.372	0.997732	0.998716	0.999236	0.999992
-2.35733	0.99796	0.998848	0.99924	0.999997
-2.34267	0.998244	0.998975	0.999248	0.999999
-2.328	0.998649	0.999053	0.999402	1
-2.31333	0.998807	0.999682	0.999413	1
-2.29867	0.998927	0.999935	0.999423	1
-2.284	0.999031	0.999968	0.999428	1
-2.26933	0.999078	0.999969	0.999448	1
-2.25467	0.99911	0.999971	0.999491	1
-2.24	0.999127	0.999977	0.999925	1
-2.22533	0.999128	0.999994	0.999991	1
-2.21067	0.99915	1	1	1
-2.196	0.999152	1	1	1
-2.18133	0.999161	1	1	1
-2.16667	0.99917	1	1	1
-2.152	0.99917	1	1	1
-2.13733	0.999172	1	1	1
-2.12267	0.999182	1	1	1
-2.108	0.999191	1	1	1
-2.09333	0.999193	1	1	1
-2.07867	0.999195	1	1	1
-2.064	0.999198	1	1	1
-2.04933	0.999216	1	1	1
-2.03467	0.999217	1	1	1
-2.02	0.999236	1	1	1
-2.00533	0.999236	1	1	1
-1.99067	0.999237	1	1	1
-1.976	0.999244	1	1	1
-1.96133	0.999251	1	1	1
-1.94667	0.999252	1	1	1
-1.932	0.999261	1	1	1
-1.91733	0.999272	1	1	1
-1.90267	0.999339	1	1	1
-1.888	0.999354	1	1	1
-1.87333	0.999568	1	1	1
-1.85867	1	1	1	1
-1.844	1	1	1	1
-1.82933	1	1	1	1
-1.81467	1	1	1	1
-1.8	1	1	1	1

## Sheet: Fig S6
	PM2.5 (ug/m3)
Date	Field observed		Model calculated
	Beijing 1	Shanghai 2	Beijing	Shanghai
2012-01-01	72.25	111.125	85.6319	130.154
2012-01-02	63.4167	50.625	147.782	52.033
2012-01-03	14.7917	81.25	35.1344	64.0711
2012-01-04	33.8333	71	62.5909	32.4201
2012-01-05	117.208	51.8182	168.989	45.773
2012-01-06	113.5	43.4583	146.791	47.2997
2012-01-07	118	41.2083	191.323	37.0977
2012-01-08	170.458	27.4583	237.213	33.6685
2012-01-09	176.75	49.6667	186.138	63.0077
2012-01-10	231.792	89.0435	115.027	69.7345
2012-01-11	55.9583	138.083	94.9931	60.6155
2012-01-12	153.667	46.2083	158.654	49.7672
2012-01-13	60.75	85.3333	112.396	99.8618
2012-01-14	87	65.5417	121.132	41.1479
2012-01-15		35		18.2245
2012-01-16		21.1667		21.186
2012-01-17	327.615	29.7391	302.51	57.8513
2012-01-18	402.333	35.5	276.159	33.007
2012-01-19	428.542	122.958	331.327	59.327
2012-01-20	39.4167	131.208	56.6616	59.2984
2012-01-21	15.625	56.0833	51.8599	22.6483
2012-01-22	56.5417	38.4583	92.2212	8.91579
2012-01-23	193.792	72.0417	95.9704	28.2781
2012-01-24	19.4583	66.7917	87.1372	55.9116
2012-01-25	67.4583	122.417	127.258	62.6676
2012-01-26	107.125	47.4583	143.335	83.8718
2012-01-27	72	61.5	104.66	75.3979
2012-01-28	90.75	37.625	165.31	25.9708
2012-01-29	43.2917	36	106.038	26.5803
2012-01-30	119.625	56.1667	195.468	32.452
2012-01-31	71.5	74.2083	124.504	98.2731
2012-02-01	18.9167	59.7917	64.0448	116.506
2012-02-02	29.875	28.5217	78.9176	11.2659
2012-02-03	68.9583	40.2917	112.676	34.1852
2012-02-04	39.5833	38.5	71.7397	72.7286
2012-02-05	133.542	65.0417	196.433	91.7284
2012-02-06	76	45.625	55.0614	58.7974
2012-02-07	11.7083	65.5833	42.8824	24.605
2012-02-08	15.125	45.5833	64.6985	32.7796
2012-02-09	47.0417	72.375	90.9508	88.2641
2012-02-10	28.5417	76.2083	57.4967	43.2431
2012-02-11	92	100.087	126.93	73.4924
2012-02-12	106.333	24.0417	156.841	29.3059
2012-02-13	212.125	90.2083	218.355	125.034
2012-02-14	100.458	76.2083	110.631	75.213
2012-02-15	108.875	37.25	162.211	21.8505
2012-02-16	13.7083	26.0833	54.9179	15.9994
2012-02-17	14.0417	53.2083	58.4562	41.1335
2012-02-18	36.375	36.5417	62.0128	28.8699
2012-02-19	68.2083	56.9583	106.801	63.6812
2012-02-20	146.25	81.125	166.284	37.4302
2012-02-21	119.333	79	127.676	114.185
2012-02-22	162.583	38.0833	183.241	132.995
2012-02-23	26.2917	85.8696	46.1431	45.2777
2012-02-24	92.9167	70.7917	104.032	35.8123
2012-02-25	24.7917	38.6957	46.0319	23.0728
2012-02-26	62.125	23.125	137.771	11.903
2012-02-27	195.292	23.75	160.117	15.3495
2012-02-28	204.75	26.9583	152.175	17.8979
2012-02-29	229.278	34.5217	152.525	43.6397
2012-03-01	250.958	85.9167	123.896	62.1441
2012-03-02	121.375	94	89.6272	73.0514
2012-03-03	93.0909	60.5833	91.6389	38.0739
2012-03-04	131.75	67.125	98.4094	80.5718
2012-03-05	165.417	80.9583	128.411	111.783
2012-03-06	22.0417	191.333	39.0846	107.669
2012-03-07	18.4783	118.458	43.1628	54.9585
2012-03-08	17.5833	50.875	32.2859	21.9875
2012-03-09	93.0833	27.1304	103.079	13.5993
2012-03-10	35.7083	46.8333	65.5238	36.0216
2012-03-11	23.75	90.5652	36.809	99.2349
2012-03-12	73.375	25.5455	87.9697	20.7711
2012-03-13	112.458	31.2917	92.8333	37.7084
2012-03-14	32.6087	32.9167	45.0435	49.4073
2012-03-15	101.125	50.5833	78.6421	30.487
2012-03-16	273.917	60.5	134.463	85.1424
2012-03-17	195.667	126.625	151.638	153.774
2012-03-18	42.25	95.5	21.5388	96.061
2012-03-19	101.792	40.6667	73.7642	19.1448
2012-03-20	135.542	30.7917	94.3948	11.9967
2012-03-21	284.292	38.0435	111.217	40.9728
2012-03-22	157.333	47.8333	103.032	60.6777
2012-03-23	30.9583	68.6667	51.8996	49.6024
2012-03-24	19.4167	56.75	50.5873	44.5262
2012-03-25	44.0417	68.0833	48.4746	109.659
2012-03-26	160.375	47.5833	106.681	60.7046
2012-03-27	110.125	76.625	76.3714	74.3454
2012-03-28	46.25	83.4583	73.4003	121.875
2012-03-29	46.4167	53.5	72.8193	63.6746
2012-03-30	16.8333	74.9583	23.1576	106.854
2012-03-31	26.5	57.6667	45.0154	80.8544
2012-04-01	56.5833	66.9167	56.179	90.8896
2012-04-02	41.5417	51.4783	47.8281	51.6699
2012-04-03	21.5833	64.7917	40.8089	57.0604
2012-04-04	16.6667	78.8333	41.2952	99.9642
2012-04-05	16.2083	69.0833	42.7697	80.4124
2012-04-06	29.75	44.375	53.6557	52.1668
2012-04-07	79.9167	37.125	64.542	41.9166
2012-04-08	50	53.2917	49.7064	66.7109
2012-04-09	123.833	30.9167	106.418	53.0957
2012-04-10	61.875	55.4167	110.458	75.8053
2012-04-11	19.5833	64.4167	35.6614	130.518
2012-04-12	32.5	41.5	44.9728	94.2226
2012-04-13	54.25	44.5417	86.5282	70.7039
2012-04-14	60.0833	75.2917	79.2495	133.481
2012-04-15	73.5	50.8333	65.8048	71.3359
2012-04-16	33.0417	77.375	71.4937	139.158
2012-04-17	122.375	69.2727	79.7696	72.5714
2012-04-18	155.5		123.808
2012-04-19	115.625		126.577
2012-04-20	144.458	77.4286	132.962	59.7632
2012-04-21	167.875	58.2917	141.852	91.0321
2012-04-22	170.125	63.9583	177.189	117.012
2012-04-23	249.417	56.625	178.631	83.2791
2012-04-24	91.875	37.5833	149.862	59.7555
2012-04-25	20.875	54.3333	34.3977	111.545
2012-04-26	77.5417	58.9167	91.1994	126.802
2012-04-27	74.4783	53.2174	62.8284	87.7007
2012-04-28	116.958	34.625	49.6907	75.2954
2012-04-29	176.125	33.4167	81.8024	90.7822
2012-04-30	180.375	34.75	180.08	57.9958
2012-05-01	176.083	40.125	160.141	50.6444
2012-05-02	100.625	60.4348	128.689	83.859
2012-05-03	70.0417	91.9583	87.2439	157.395
2012-05-04	116.435	133.273	110.248	117.214
2012-05-05	96.9583		51.9277
2012-05-06	105.708		79.7353
2012-05-07	87.7917		76.8466
2012-05-08	83.7917	60.6154	85.5906	89.5075
2012-05-09	113.583	30.4348	99.321	67.3321
2012-05-10	181.375	50.125	129.721	81.2396
2012-05-11	153.083	69.4583	130.473	76.5771
2012-05-12	104.542	63.2917	137.794	42.8829
2012-05-13	135.292	33.2083	122.483	35.2106
2012-05-14	44.1667	55.6364	49.9268	44.3739
2012-05-15	33.75	111.522	42.3895	107.071
2012-05-16	28.2917	103.417	43.8432	126.996
2012-05-17	55.9583	61.2083	48.4256	89.3281
2012-05-18	96.8333	64.75	80.8033	85.1754
2012-05-19	156.158	48	123.106	40.8995
2012-05-20		28.5		41.3289
2012-05-21	147.077	45.8333	139.432	59.5125
2012-05-22	87.75	34.6957	93.1037	62.0033
2012-05-23	29.5833	43.6667	62.1277	40.532
2012-05-24	36	37.7083	75.5957	49.0051
2012-05-25	55.0833	29.2174	85.871	24.3203
2012-05-26	78.6667	40.9583	85.5704	48.3183
2012-05-27	117.125	64.4167	81.4758	91.5061
2012-05-28	126.955	57.1	130.664	52.9348
2012-05-29	67.1667	51.3333	100.989	43.1224
2012-05-30	15.875	19.0833	49.1699	14.2546
2012-05-31	64.9583	29.75	68.3937	38.6935
2012-06-01	80.4583	45.5417	109.835	68.4428
2012-06-02	127.083	37.8235	135.614	37.6756
2012-06-03	164.5	38.9167	172.237	68.6788
2012-06-04	113.083	34.4545	133.362	35.1236
2012-06-05	64.9167	13.4783	84.43	21.3859
2012-06-06	142.667	21.7917	133.747	30.2568
2012-06-07	63.25	55.3333	125.633	103.027
2012-06-08	75.75	110.292	125.001	176.203
2012-06-09	110.875	127.458	93.5169	186.597
2012-06-10	12.25	100.417	63.9412	140.935
2012-06-11	29.8333	53.913	62.1745	114.439
2012-06-12	20.2917	55.7917	45.5419	133.802
2012-06-13	70.125	58.1667	93.3807	120.71
2012-06-14	9.79167	37.3913	59.8975	38.6092
2012-06-15	11.0556	21.0417	54.7885	14.5332
2012-06-16	25.0833	25.9167	58.3326	23.7388
2012-06-17	78.6667	21.4167	96.0647	35.6851
2012-06-18	180.958	15.7826	126.658	26.5697
2012-06-19	183.609	14.9583	145.06	42.4314
2012-06-20	176.696	17.9167	141.561	54.0492
2012-06-21	182.909	21.2083	166.162	31.5006
2012-06-22	106.042	30.4348	172.142	48.9369
2012-06-23	168.083	11	154.613	38.4046
2012-06-24	158.696	71.4583	154.719	113.857
2012-06-25	90.2917	45.9167	148.754	140.586
2012-06-26	109.167	12.5417	134.957	34.8924
2012-06-27	68.2917	16.625	127.048	41.4469
2012-06-28	117.083	31.5417	139.025	89.6609
2012-06-29	83.2174	9.77273	142.951	53.8616
2012-06-30	69.0833	49.5417	150.494	93.5032
2012-07-01	137.727	51.0417	132.258	132.67
2012-07-02	35.2609	33.913	42.1987	96.531
2012-07-03	36.5217	29.9167	55.748	107.511
2012-07-04	85.7391	38.25	141.538	141.729
2012-07-05	95.2917	20.8333	172.098	106.268
2012-07-06	125.375	34.6087	188.349	132.246
2012-07-07	161.625	30.2917	177.197	141.288
2012-07-08	142.792	35.6667	150.928	121.813
2012-07-09	94.6667	47.7917	142.017	143.568
2012-07-10	45.5833	42.4167	159.515	115.285
2012-07-11	64.1667	50.2083	175.606	112.184
2012-07-12	23.5455	61.625	159.772	126.979
2012-07-13	25.625	40.3333	85.0997	152.477
2012-07-14	32.3333	40.4583	73.7349	169.172
2012-07-15	40.75	33.9167	107.993	132.209
2012-07-16	76.4583	22.6667	93.8756	101.182
2012-07-17	83.2609	20	108.701	115.817
2012-07-18	87.1304	44.0833	161.329	152.823
2012-07-19	125.208	69.6667	176.206	181.267
2012-07-20	201.875	31.625	189.302	162.537
2012-07-21	162.792	5.34783	188.231	41.4913
2012-07-22	15.9583	4.5	76.9729	19.9056
2012-07-23	31.9583	4.31818	97.0506	12.4674
2012-07-24	69.8333	3.47619	125.928	17.3789
2012-07-25	82.7917	4.31818	174.124	18.8466
2012-07-26	56.4783	4.33333	168.294	19.8848
2012-07-27	82.4583	3.65217	183.578	29.8718
2012-07-28	106.933	5.69565	150.42	23.0436
2012-07-29		4.84211	112.821	24.2881
2012-07-30	54.8333	4.04167	86.1005	19.7962
2012-07-31	25	3.90909	85.3133	14.3032
2012-08-01	12.9583	13.3913	62.5815	18.5826
2012-08-02	21.0833	14.0455	109.524	49.1816
2012-08-03	55.3478	10.1739	160.107	8.29799
2012-08-04	25.4583	5.63636	111.34	7.40529
2012-08-05	48.7083	11.875	149.968	21.7711
2012-08-06	63.6667	16.0417	166.96	51.4371
2012-08-07	68.4167	11.0435	179.889	21.3676
2012-08-08	74.9167	5.3913	184.7	25.1853
2012-08-09	38.3333	20.875	135.681	36.8745
2012-08-10	79.0417	24.2609	158.799	58.8253
2012-08-11	109.438	25.9167	166.727	86.8026
2012-08-12		31.4167	126.867	118.806
2012-08-13	25	43.2083	123.169	162.94
2012-08-14	55	31.8571	145.686	142.213
2012-08-15	54.1667	25.375	150.625	103.774
2012-08-16	75.5909	5	172.277	41.9366
2012-08-17	129.957	4.90476	169.604	26.2817
2012-08-18	177.8	7	186.523	73.1714
2012-08-19		16.125		115.247
2012-08-20		26.3913		110.257
2012-08-21	16.8333	6.18182	55.3111	54.7439
2012-08-22	20	13.6957	77.2872	79.4386
2012-08-23	78.2917	13.8333	161.695	40.5865
2012-08-24	86.625	11	175.3	65.7718
2012-08-25	126.167	7.47826	188.013	38.5403
2012-08-26	155.917	5.5	187.951	21.451
2012-08-27	64.625	7.78261	168.215	28.1821
2012-08-28	87.5833	25.0435	181.273	95.8259
2012-08-29	107.583	37.875	163.744	110.281
2012-08-30	236.958	17.5833	195.086	93.166
2012-08-31	185.542	13.25	203.987	25.204
2012-09-01	157.083	15.75	203.009	23.5374
2012-09-02	29.7083	14.5833	111.759	33.2305
2012-09-03	9.58333	30.913	35.043	88.8294
2012-09-04	14.25	53.6667	45.7306	139.559
2012-09-05	32.5	43.875	120.971	107.464
2012-09-06	94.7083	14.9583	178.54	64.114
2012-09-07	81.5417	17.1667	176.333	57.5362
2012-09-08	50.9583	35.125	163.672	95.5116
2012-09-09	112.208	22.3333	192.132	66.4925
2012-09-10	130.458	19.125	182.597	49.675
2012-09-11	105.292	31.375	189.698	83.1167
2012-09-12	18.2917	67.9091	81.8864	131.567
2012-09-13	14.6667	73.8261	54.7325	107.248
2012-09-14	17	54.5833	54.8952	77.1808
2012-09-15	34.9583	24.2083	78.3046	26.3383
2012-09-16	55.3043	22.7083	108.903	25.5462
2012-09-17	42.2083	49.7917	78.5412	67.6822
2012-09-18	31.5417	83.7917	62.131	117.32
2012-09-19	57.2083	125.542	78.9142	131.084
2012-09-20	112.708	117.5	159.589	142.692
2012-09-21	147.792	100.5	201.266	108.924
2012-09-22	109.667	47.75	203.432	67.495
2012-09-23	105.333	42.625	219.486	44.7576
2012-09-24	63.125	33.125	198.439	61.6449
2012-09-25	61.8333	30.6818	167.856	60.1102
2012-09-26	27.6087	20.1176	130.375	31.5232
2012-09-27	36.381	22.5833	135.72	38.6003
2012-09-28	3.18182	29.7917	20.2998	90.3875
2012-09-29	15	35.25	44.1401	33.1992
2012-09-30	15.4583	42.0417	57.832	48.4769
2012-10-01	53.5833	58.1667	102.354	73.5533
2012-10-02	155.667	54.75	136.95	87.1413
2012-10-03	53.9565	48.1739	97.8217	97.6937
2012-10-04	13.5417	48.9583	60.4628	85.5538
2012-10-05	50.5	109.208	93.7931	139.63
2012-10-06	94.0417	126.75	114.908	103.768
2012-10-07	127.958	31.5417	153.416	33.1951
2012-10-08	263.25	24.5	184.82	49.0763
2012-10-09	106.042	28.3478	124.334	69.6765
2012-10-10	19.875	56.1304	51.2847	121.369
2012-10-11	131.417	19.625	110.913	29.825
2012-10-12	170.917	14.6667	122.213	36.3592
2012-10-13	35.0833	22.5417	59.1279	48.5678
2012-10-14	43.5417	30.6667	73.9701	42.3361
2012-10-15	101.958	33.125	103.448	31.1784
2012-10-16	39.2609	23.5417	111.588	43.4695
2012-10-17	25.8333	44.5417	71.0643	60.9374
2012-10-18	62.5833	36.7826	98.3866	43.9764
2012-10-19	176.917	30.4583	140.286	46.928
2012-10-20	202.739	38.9583	123.82	41.7591
2012-10-21	48.4583	31.4583	87.6994	58.1286
2012-10-22	26.0833	91.9583	73.8915	129.406
2012-10-23	78.5	81.5417	98.3648	74.3994
2012-10-24	108.667	38	110.896	68.541
2012-10-25	196.292	42.9167	119.853	127.73
2012-10-26	280.333	39.619	166.584	90.9598
2012-10-27	146.208	105.818	127.376	135.385
2012-10-28	25.8333	204.333	56.9366	131.419
2012-10-29	38.375	88.3182	95.9534	49.9083
2012-10-30	31.2609	40.9091	73.9136	27.2559
2012-10-31	32.625	74.75	64.3596	56.7897
2012-11-01	96.3333	99.25	123.592	91.3484
2012-11-02	164.25	28.4167	140.577	24.2391
2012-11-03	139.833	24.9167	134.496	22.0875
2012-11-04	19.8333	54.1667	32.1471	56.9205
2012-11-05	27.5417	60.3333	31.9321	58.7741
2012-11-06	83.4583	118.5	102.475	62.9319
2012-11-07	65	164.875	89.8111	106.191
2012-11-08	56.4583	93.5652	77.5915	106.34
2012-11-09	105.708	31	131.055	39.7167
2012-11-10	71.9167	32.1875	105.365	62.4391
2012-11-11	11.7917	45.0833	21.5901	44.6539
2012-11-12	21	53.9167	48.8673	60.2498
2012-11-13	13.375	86.7917	28.2266	66.9016
2012-11-14	41.1667	83.4783	54.336	37.3345
2012-11-15	142.5	34.75	150.447	31.4606
2012-11-16	116.375	53.0417	127.918	63.8613
2012-11-17	70.375	140.417	86.7487	68.8271
2012-11-18	123	90.625	154.395	94.3299
2012-11-19	23.7895	125.167	59.1208	122.674
2012-11-20	124.667	27.7917	119.029	30.9168
2012-11-21	270.292	21.2083	193.577	17.2389
2012-11-22	144.375	22.375	115.894	21.7532
2012-11-23	45.9167	41.375	55.4248	25.414
2012-11-24	159.667	48.6667	136.176	46.1714
2012-11-25	148.042	46.5417	110.681	55.8911
2012-11-26	30.4545	102.167	68.65	50.7294
2012-11-27	183.792	114.667	144.497	101.892
2012-11-28	22.2917	85.2083	53.8288	69.2698
2012-11-29	74.1667	55.75	106.013	23.9167
2012-11-30	31	25.25	62.2936	13.6579
2012-12-01	85	32.125	140.214	18.5295
2012-12-02	243.167	20.9167	206.946	16.9793
2012-12-03	57.125	71.5417	104.842	80.0172
2012-12-04	91.8333	76.625	151.32	43.5801
2012-12-05	13.875	72.087	73.4661	73.7432
2012-12-06	75.125	47.7917	156.857	50.4181
2012-12-07	54.2917	84.5833	75.1818	61.7136
2012-12-08	13.125	159.417	29.6544	71.9709
2012-12-09	22.9565	77.8333	55.2903	33.5465
2012-12-10	77.25	66.25	123.838	46.3627
2012-12-11	136	36.6667	178.756	28.8874
2012-12-12	201.125	51.8333	203.207	33.3819
2012-12-13	220.083	30.5417	242.883	23.1597
2012-12-14	207.75	79.625	148.873	82.3032
2012-12-15	267.542	93.9583	129.529	67.554
2012-12-16	132.042	64.9167	154.002	43.1742
2012-12-17	27.125	67.3333	42.9542	53.6798
2012-12-18	40.9583	58.1667	61.8048	15.989
2012-12-19	198.167	47.9583	182.148	34.9839
2012-12-20	243.13	26.9583	201.95	15.5734
2012-12-21	115	68.4167	124.769	48.9363
2012-12-22	24.2083	65.2083	46.3133	30.1879
2012-12-23	11.8	100.417	52.7813	37.4089
2012-12-24		119.25		47.3006
2012-12-25		81.3333		72.1111
2012-12-26		28		10.6557
2012-12-27		20.8333		14.888
2012-12-28	241.833	50.0833	259.498	50.1246
2012-12-29	32.75	56.75	48.2659	75.6557
2012-12-30	22	74.375	78.5133	37.2969
2012-12-31	84.25	63.8333	123.39	52.8148
Reference
1. U.S. Embassy Beijing Air Quality Monitor. http://www.stateair.net/web/post/1/1.html. Accessed Jan. 1, 2018.
2. U.S. Consulate Shanghai Air Quality Monitor. http://www.stateair.net/web/post/1/1.html. Accessed Jan. 1, 2018.

[truncated: 8 more sheets: Fig S7, Fig S8, Fig S9, Fig S10, Table S1, Table S2, Table S3, Table S4]
